# Supplementary material for: Biochemical Characterization of Parsley Glycosyltransferases Involved in the Biosynthesis of a Flavonoid Glycoside, Apiin
Source: Int J Mol Sci. 2023 Dec 4;24(23):17118. doi: 10.3390/ijms242317118 (PMC10706860; doi:10.3390/ijms242317118)
Supplement: Supplementary file 1 [file ijms-24-17118-s001.zip]

Archive with 1 entries (1 files):
- ijms-2729790-supplementary.pdf
